# Supplementary material for: Complete Blood Count Analysis on Beef Cattle Exposed to Fescue Toxicity and Rumen-Protected Niacin Supplementation
Source: Animals (Basel). 2021 Apr 1;11(4):988. doi: 10.3390/ani11040988 (PMC8065407; doi:10.3390/ani11040988)
Supplement: Supplementary file 1 [file animals-11-00988-s001.zip]

Archive with 3 entries (3 files):
- animals-1113527 supplementary.docx
- Additional Table S2.xlsx
- Additional Table S1.xlsx
