# Supplementary material for: Complete Blood Count Analysis on Beef Cattle Exposed to Fescue Toxicity and Rumen-Protected Niacin Supplementation
Source: Animals (Basel). 2021 Apr 1;11(4):988. doi: 10.3390/ani11040988 (PMC8065407; doi:10.3390/ani11040988)
Supplement: Supplementary file 1 [file animals-11-00988-s001.zip › Additional Table S2.xlsx]

## Sheet: Animal Health Data
															slope	slope	slope	LSMeans	LSMeans	LSMeans	LSMeans	LSMeans	LSMeans	LSMeans	LSMeans	LSMeans	LSMeans	LSMeans	LSMeans	LSMeans	LSMeans	LSMeans	LSMeans	LSMeans	LSMeans	LSMeans	LSMeans	LSMeans	LSMeans	LSMeans	LSMeans	LSMeans	LSMeans	LSMeans	LSMeans	LSMeans	LSMeans	LSMeans	LSMeans
Stat	Pval_NuTrt	Pval_Sex	Pval_GeTrt	Pval_NuTrt_GeTrt	Pval_NuTrt_Sex	Pval_Sex_GeTrt	Pval_NuTrt_Sex_GeTrt	Pval_BW0	Pval_Time	Pval_Time_NuTrt	Pval_Time_GeTrt	Pval_Time_Sex	Pval_Time_NuTrt_GeTrt	Pval_Time_Sex_GeTrt	BW0_est	BW0_SE	BW0_Pval	C_Est	C_SE	C_F_Est	C_F_SE	C_M_Est	C_M_SE	C_S_Est	C_S_SE	C_S_F_Est	C_S_F_SE	C_S_M_Est	C_S_M_SE	C_T_Est	C_T_SE	C_T_F_Est	C_T_F_SE	C_T_M_Est	C_T_M_SE	F_Est	F_SE	M_Est	M_SE	N_Est	N_SE	N_F_Est	N_F_SE	N_M_Est	N_M_SE	N_S_Est	N_S_SE	N_S_F_Est	N_S_F_SE
Average_Daily_Gain	0.278342	0.201355	0.584457	0.715473	0.820344	0.637612	0.147356											0.133333	0.155207	-0.0333333	0.262347	0.3	0.165923	0.113333	0.219495	-0.266667	0.371015	0.493333	0.23465	0.153333	0.219495	0.2	0.371015	0.106667	0.23465	0.111111	0.17761	0.395	0.120936	0.372778	0.148599	0.255556	0.239489	0.49	0.175988	0.273333	0.219495	0.266667	0.371015
Body_Weight	0.158909	0.0638536	0.191663	0.208397	0.940638	0.757528	0.100809	1.08258e-21	0.515508	0.953211	0.883359	0.976209	0.75053	0.780339	1.00827	0.0200174	1.08258e-21	643.375	2.32839	640.253	4.01138	646.498	2.69876	643.418	3.33053	636.746	5.66631	650.09	4.12799	643.332	3.30051	643.759	5.58007	642.905	3.51572	642.511	2.7059	649.013	1.82946	648.148	2.25525	644.769	3.59156	651.528	2.69213	643.714	3.48714	642.876	5.56178
Rectal_Temperature	0.148698	0.310833	0.164993	0.885839	0.0169346	0.0425818	0.577613	0.0408097	9.96278e-08	0.637152	0.948978	0.279303	0.157658	0.700595	0.00227801	0.00103793	0.0408097	104.486	0.138226	104.819	0.22855	104.152	0.156378	104.64	0.197296	105.236	0.323625	104.045	0.235867	104.331	0.195722	104.402	0.318112	104.259	0.207127	104.444	0.161774	104.239	0.109701	104.197	0.134235	104.069	0.206922	104.325	0.157553	104.323	0.204442	104.353	0.318712
Respiration_Rate	0.215093	0.085067	0.685508	0.45328	0.123288	0.187575	0.243452	0.331004	0.00206086	0.451416	0.868919	0.686101	0.356267	0.983173	-0.0250054	0.0250653	0.331004	69.9149	3.20819	69.1992	5.36463	70.6305	3.65336	70.7774	4.58181	64.3405	7.59108	77.2143	5.53192	69.0523	4.54399	74.0578	7.46564	64.0468	4.81718	62.9023	3.74775	71.2083	2.53941	64.1958	3.11341	56.6055	4.84185	71.7861	3.67082	61.4832	4.761	53.4948	7.46888
[truncated: 1,277 more columns]

## Sheet: Readme
Hair score added to blood measurements
Removed the intermediate or 'control' animals.
getrt = Genotype treatment where S for Susceptible and T for Tolerant.
getrt is included in model with all 3 way interactions.
Model was all 3-way interactions of getrt, Nutrt, sex and time plus body weigth as covariate with calf fitted as repeated with un(1).
4th had some nonestimable lsmeans that was partly due to too few animals in some combinations so 4th order interaction was not fitted.
Response variables are analyzed raw and log transformed
Least Squre means output: C_M_2 = LSMeans of calfs that are Control, Males at Period/Time 2
Lease Square mean difference output: CF_CM = difference in LSMeans between NutrtCFemale and NutrtCMale
Columns denote, P-value for each effect, LSMeans estimates for each factor level, SE, and for the difference in LSMeans group also include the SE and the pvalue
Class	Levels	Values
Time	2	2,3,4,5
NuTrt	2	C N
Sex	2	F M
Calf	28	9001 9008 9009 9012 9014 9015 9029 9038 9041 9050 9071 9076 9082 9085 9093 9099 9105 9123 9128 9130 9131 9132 9133 9134 9155 9156 9160 9162
GeTrt	2	S T
NuTrt='C' is the 'Control' and NuTrt='N' is 'Niacin'
sex='F' is 'Female' (was coded as '1') and sex='M' is 'Male' (was coded as '2')
time is either '2' and '3', etc. or 'P2' and 'P3' - so the name did not start with a '_' for time.
BW = bodyweight covariate for weight, temperature, rate, hair score
Hair score: first a glimmix Poisson model was fitted. Residual distribution and results = mixed, therefore mixed results are provided to ease interpretation
