# Supplementary material for: Complete Blood Count Analysis on Beef Cattle Exposed to Fescue Toxicity and Rumen-Protected Niacin Supplementation
Source: Animals (Basel). 2021 Apr 1;11(4):988. doi: 10.3390/ani11040988 (PMC8065407; doi:10.3390/ani11040988)
Supplement: Supplementary file 1 [file animals-11-00988-s001.zip › Additional Table S1.xlsx]

## Sheet: GenXNutXSexXTime
																			LSMeans	LSMeans	LSMeans	LSMeans	LSMeans	LSMeans	LSMeans	LSMeans	LSMeans	LSMeans	LSMeans	LSMeans	LSMeans	LSMeans	LSMeans	LSMeans	LSMeans	LSMeans	LSMeans	LSMeans	LSMeans	LSMeans	LSMeans	LSMeans	LSMeans	LSMeans	LSMeans	LSMeans	LSMeans	LSMeans	LSMeans
Trait	transf	PF_BW	PF_NuTrt	PF_Sex	PF_Time	PF_GeTrt	PF_NuTrt_GeTrt	PF_NuTrt_Sex	PF_Time_NuTrt	PF_Sex_GeTrt	PF_Time_GeTrt	PF_Time_Sex	PF_NuTrt_Sex_GeTrt	PF_Time_NuTrt_GeTrt	PF_Time_Sex_GeTrt	BW_est	BW_SE	BW_Pt	C_Est	C_SE	C_1_Est	C_1_SE	C_2_Est	C_2_SE	C_F_Est	C_F_SE	C_M_Est	C_M_SE	C_S_Est	C_S_SE	C_S_1_Est	C_S_1_SE	C_S_2_Est	C_S_2_SE	C_S_F_Est	C_S_F_SE	C_S_M_Est	C_S_M_SE	C_T_Est	C_T_SE	C_T_1_Est	C_T_1_SE	C_T_2_Est	C_T_2_SE	C_T_F_Est	C_T_F_SE	C_T_M_Est	C_T_M_SE	F_Est
Basophils	Actual	0.863938	0.606771	0.635076	0.904963	0.803057	0.143339	0.479576	0.34792	0.14308	0.424562	0.192836	0.731092	0.574036	0.795841	-2.88082e-05	0.000165849	0.863938	0.0915488	0.0275157	0.0803671	0.028012	0.10273	0.0431213	0.0961612	0.0513598	0.0869363	0.0224355	0.114317	0.0484382	0.108524	0.0403934	0.120111	0.0794308	0.137501	0.0920196	0.0911335	0.0351422	0.0687802	0.0266743	0.0522104	0.0390955	0.08535	0.0341435	0.0548211	0.0449625	0.0827392	0.0283768	0.0747752
Basophils	Log-trans	0.661233	0.286169	0.347571	0.521269	0.367225	0.401227	0.739916	0.0311514	0.892826	0.738673	0.412201	0.9879	0.7373	0.943882	0.000859806	0.00193144	0.661233	-1.29955	0.322156	-0.804181	0.330944	-1.79492	0.502091	-1.04577	0.602792	-1.55333	0.261784	-1.30102	0.567494	-0.687543	0.477316	-1.9145	0.926767	-1.01814	1.08161	-1.5839	0.409818	-1.29808	0.311555	-0.920819	0.4617	-1.67534	0.393114	-1.0734	0.524538	-1.52276	0.331374	-0.897314
Eosinophils	Actual	0.905456	0.826215	0.878317	0.674435	0.163587	0.0441988	0.0537768	0.314133	0.0379141	0.542385	0.870199	0.68081	0.155494	0.779788	3.57548e-05	0.000297048	0.905456	0.162077	0.0477547	0.199078	0.0471665	0.125076	0.076169	0.21908	0.0892695	0.105074	0.0388072	0.186316	0.0832512	0.170099	0.067919	0.202533	0.138054	0.295204	0.15855	0.0774281	0.0596214	0.137838	0.0477075	0.228057	0.0660022	0.0476192	0.0651682	0.142956	0.0806228	0.132721	0.0507495	0.15098
Eosinophils	Log-trans	0.232102	0.431337	0.0873301	0.881744	0.948336	0.606294	0.429786	0.682998	0.454675	0.445909	0.759145	0.893126	0.509691	0.953869	-0.00246585	0.0019976	0.232102	-1.57526	0.319924	-1.53679	0.30258	-1.61373	0.521884	-2.09224	0.591558	-1.05828	0.262529	-1.66966	0.555789	-1.37127	0.435341	-1.96804	0.937679	-2.06383	1.04487	-1.27548	0.40307	-1.48086	0.32301	-1.70231	0.424131	-1.25942	0.463339	-2.12066	0.545197	-0.841069	0.343547	-1.77684
Hematocrit	Actual	0.385906	0.591778	0.7485	3.90069e-06	0.283563	0.130668	0.0313054	0.657279	0.597789	0.75044	0.908911	0.894143	0.546986	0.246235	-0.00411962	0.00464182	0.385906	30.5753	0.792555	33.3522	0.855789	27.7984	1.19484	29.2181	1.51381	31.9325	0.622936	30.8652	1.39392	34.028	1.23495	27.7024	2.21721	29.1858	2.73165	32.5446	0.955436	30.2854	0.768273	32.6763	1.19233	27.8945	0.904825	29.2505	1.28312	31.3203	0.815647	30.1538
Hematocrit	Log-trans	0.382869	0.557534	0.757233	6.25755e-06	0.343569	0.104476	0.0262781	0.505765	0.690243	0.643193	0.964698	0.992979	0.624051	0.219628	-0.000141109	0.000157963	0.382869	3.413	0.0261139	3.49895	0.0273242	3.32704	0.0402308	3.36746	0.0495124	3.45854	0.0208223	3.42654	0.0457722	3.52613	0.039398	3.32694	0.0739609	3.37485	0.0887732	3.47823	0.0319762	3.39945	0.0256245	3.47176	0.038134	3.32714	0.032122	3.36006	0.0431029	3.43884	0.0272366	3.39842
Hemoglobin	Actual	0.493602	0.664884	0.750846	3.81989e-06	0.340255	0.118735	0.0465724	0.477161	0.64003	0.69575	0.954187	0.954859	0.567988	0.297952	-0.00109528	0.00156906	0.493602	10.7613	0.270837	11.6733	0.294778	9.84926	0.405941	10.3319	0.518242	11.1907	0.21198	10.89	0.476777	11.9411	0.425473	9.83902	0.755222	10.3745	0.936832	11.4055	0.324973	10.6325	0.261645	11.4056	0.41051	9.85949	0.302574	10.2893	0.435889	10.9758	0.277666	10.6356
Hemoglobin	Log-trans	0.469788	0.593154	0.778648	5.14989e-06	0.402207	0.0890327	0.0354415	0.349275	0.738622	0.61205	0.836794	0.917479	0.672882	0.26833	-0.000111292	0.00015089	0.469788	2.37011	0.024951	2.45013	0.0261156	2.29009	0.0384313	2.32936	0.047311	2.41086	0.0198925	2.38614	0.0437352	2.479	0.0376556	2.29329	0.0706588	2.34208	0.0848313	2.4302	0.030548	2.35408	0.0244806	2.42126	0.0364466	2.2869	0.0306709	2.31664	0.0411766	2.39152	0.0260205	2.35744
Lymphocytes	Actual	0.0731075	0.165652	0.953017	0.672627	0.0724174	0.183142	0.116903	0.929835	0.127837	0.973582	0.088044	0.759418	0.349953	0.960947	-0.00392463	0.00206865	0.0731075	6.26584	0.350721	6.19338	0.376549	6.3383	0.530905	5.90294	0.669013	6.62873	0.276453	6.96939	0.61644	6.73948	0.543296	7.19929	0.983415	7.00925	1.20573	6.92953	0.424138	5.56229	0.34078	5.64727	0.524795	5.47732	0.406364	4.79664	0.570065	6.32794	0.361888	5.96565
Lymphocytes	Log-trans	0.0478841	0.137009	0.979114	0.540369	0.0788741	0.158094	0.111819	0.973653	0.119358	0.802222	0.0859998	0.705284	0.296352	0.981175	-0.000734533	0.000347323	0.0478841	1.81828	0.0591732	1.79777	0.063785	1.8388	0.0893188	1.75483	0.112979	1.88173	0.04655	1.93866	0.104052	1.89588	0.0920407	1.98144	0.165655	1.94734	0.203793	1.92998	0.0714032	1.69791	0.0574015	1.69965	0.0888768	1.69616	0.0678607	1.56232	0.0959163	1.83349	0.060946	1.76239
Mean_corp_hemoglobin	Actual	0.96469	0.0246171	0.137192	0.97592	0.806163	0.0128746	0.643901	0.930426	0.173389	0.893142	0.448602	0.828537	0.66905	0.926029	-5.60395e-05	0.00124931	0.96469	12.6444	0.201554	12.6318	0.201622	12.657	0.319186	12.7764	0.37797	12.5124	0.163215	12.9691	0.351762	12.8963	0.290411	13.0419	0.58017	13.3023	0.672554	12.6359	0.25077	12.3197	0.200643	12.3672	0.281985	12.2721	0.269578	12.2504	0.338974	12.3889	0.213425	12.5334
Mean_corp_hemoglobin	Log-trans	0.960701	0.0200635	0.133285	0.968187	0.779523	0.0130448	0.63889	0.90982	0.143598	0.880124	0.434033	0.905169	0.640199	0.950815	-5.01377e-06	0.000100419	0.960701	2.5365	0.0161997	2.53518	0.0162017	2.53782	0.0256575	2.5472	0.0303774	2.5258	0.0131191	2.56219	0.028272	2.55554	0.0233364	2.56884	0.0466341	2.58912	0.0540514	2.53527	0.0201567	2.5108	0.0161275	2.51481	0.0226596	2.5068	0.0216747	2.50528	0.0272466	2.51633	0.0171549	2.52677
Mean_corp_hemoglobin_conc	Actual	0.291947	0.644031	0.809477	0.295334	0.507548	0.696654	0.237466	0.267165	0.650192	0.770291	0.473756	0.636618	0.447937	0.415437	0.0010897	0.00100529	0.291947	35.2353	0.170412	35.0332	0.182937	35.4375	0.257986	35.3957	0.325057	35.075	0.134334	35.3464	0.299518	35.1091	0.263946	35.5837	0.477857	35.6077	0.585819	35.085	0.206099	35.1243	0.16559	34.9573	0.254961	35.2914	0.197515	35.1838	0.277014	35.0649	0.175848	35.3098
Mean_corp_hemoglobin_conc	Log-trans	0.291184	0.627417	0.817419	0.293296	0.514971	0.70983	0.244673	0.26788	0.653596	0.764047	0.473615	0.640963	0.4543	0.419264	3.10037e-05	2.85557e-05	0.291184	3.56184	0.00484215	3.55609	0.00519945	3.56759	0.00732912	3.56631	0.00923687	3.55737	0.00381653	3.56491	0.00851087	3.5582	0.00750194	3.57161	0.0135766	3.57221	0.0166477	3.5576	0.00585533	3.55878	0.00470464	3.55397	0.00724639	3.56358	0.00560844	3.56041	0.00786975	3.55714	0.00499602	3.564
Mean_corp_volume	Actual	0.813621	0.0367978	0.196402	0.796711	0.678185	0.0295683	0.446601	0.817596	0.301743	0.883327	0.643252	0.881894	0.821833	0.767941	-0.000940095	0.00393251	0.813621	35.8422	0.63124	36.0153	0.618744	35.6691	1.01102	36.0572	1.17776	35.6272	0.513969	36.6331	1.09974	36.6774	0.890843	36.5888	1.82944	37.317	2.08958	35.9492	0.789581	35.0513	0.631887	35.3532	0.86611	34.7493	0.871275	34.7973	1.06787	35.3052	0.672185	35.4922
Mean_corp_volume	Log-trans	0.794912	0.0317443	0.204408	0.790533	0.642453	0.0311265	0.418865	0.812208	0.267012	0.883315	0.637403	0.988177	0.818035	0.773888	-2.92411e-05	0.000110922	0.794912	3.57749	0.0178006	3.58252	0.0174219	3.57246	0.0285332	3.58275	0.0331994	3.57223	0.014499	3.59896	0.031008	3.60032	0.0250825	3.59761	0.0516143	3.61679	0.0588904	3.58113	0.0222736	3.55602	0.0178258	3.56473	0.0243884	3.5473	0.0246236	3.5487	0.0301249	3.56333	0.0189626	3.56657
Mean_platelet_volume	Actual	0.764916	0.208464	0.889644	0.368001	0.995635	0.949266	0.399415	0.283759	0.208791	0.240258	0.987554	0.903002	0.233404	0.378124	-0.000655413	0.00216055	0.764916	6.98601	0.490377	6.47736	0.582843	7.49466	0.681332	7.22637	0.954829	6.74566	0.357975	6.96747	0.873657	5.8406	0.843634	8.09435	1.31385	6.88581	1.77035	7.04914	0.541869	7.00455	0.450648	7.11413	0.806747	6.89497	0.36862	7.56693	0.707147	6.44217	0.473902	6.54941
Mean_platelet_volume	Log-trans	0.739711	0.159942	0.680143	0.177441	0.938507	0.991139	0.362202	0.248357	0.163252	0.246078	0.967991	0.986723	0.323368	0.453528	-9.77101e-05	0.000289825	0.739711	1.91372	0.0600591	1.8322	0.0701406	1.99524	0.0848778	1.93635	0.116592	1.89109	0.0446486	1.91147	0.106714	1.76039	0.101461	2.06254	0.1623	1.8849	0.214882	1.93804	0.06786	1.91597	0.0558664	1.904	0.0972195	1.92793	0.050693	1.98779	0.0892948	1.84415	0.0589078	1.84461
Monocytes	Actual	0.428106	0.747134	0.93817	0.225574	0.912123	0.884909	0.215352	0.567682	0.172766	0.556719	0.693342	0.629176	0.613021	0.745514	0.000304138	0.000375592	0.428106	0.309261	0.0601566	0.336841	0.0577845	0.281681	0.0973766	0.258755	0.111669	0.359767	0.0492101	0.310823	0.104632	0.344363	0.0831625	0.277284	0.175476	0.331232	0.197605	0.290415	0.0755772	0.307698	0.0605216	0.329319	0.0809507	0.286078	0.0854103	0.186278	0.102233	0.429119	0.0643774	0.294251
Monocytes	Log-trans	0.898034	0.860826	0.398122	0.153339	0.342307	0.311058	0.655188	0.651314	0.737865	0.990091	0.136313	0.365894	0.29444	0.271971	0.000171422	0.00131994	0.898034	-1.19625	0.213764	-0.95057	0.189771	-1.44194	0.358721	-1.36997	0.389021	-1.02253	0.177097	-1.46654	0.369756	-1.10307	0.272746	-1.83001	0.637812	-1.71439	0.682892	-1.21869	0.271404	-0.925966	0.21848	-0.798066	0.26656	-1.05387	0.331468	-1.02556	0.366478	-0.82637	0.232144	-1.33634
Neutro_Lympho_Ratio	Actual	0.108469	0.116341	0.862559	0.140576	0.0938734	0.204752	0.913571	0.333168	0.647529	0.924423	0.503891	0.822608	0.0622501	0.961209	0.000765137	0.00045426	0.108469	0.445064	0.0996374	0.48508	0.117727	0.405048	0.139247	0.427765	0.193817	0.462364	0.0732047	0.428432	0.177351	0.566691	0.170367	0.290173	0.267736	0.369565	0.358613	0.487299	0.110975	0.461697	0.0919526	0.40347	0.163031	0.519924	0.0781558	0.485965	0.145262	0.437429	0.0967914	0.53696
Neutro_Lympho_Ratio	Log-trans	0.0858271	0.0760954	0.486822	0.270051	0.109422	0.221712	0.659188	0.477041	0.634263	0.186335	0.490643	0.83051	0.0454197	0.452131	0.0016147	0.000891129	0.0858271	-0.965405	0.152454	-0.918563	0.164867	-1.01225	0.229585	-1.07457	0.291294	-0.856242	0.119733	-0.992087	0.268178	-0.664478	0.237921	-1.3197	0.426236	-1.1668	0.525812	-0.817369	0.183627	-0.938723	0.147689	-1.17265	0.22968	-0.704798	0.173351	-0.982331	0.24655	-0.895115	0.156785	-0.852974
Neutrophils	Actual	0.231708	0.195163	0.660798	0.141635	0.15226	0.0565671	0.269204	0.511361	0.755298	0.40996	0.64818	0.976716	0.0624914	0.80204	0.00290607	0.00235217	0.231708	2.68072	0.387347	2.90214	0.403237	2.4593	0.598724	2.29244	0.733517	3.069	0.309482	2.84241	0.678583	3.6348	0.581344	2.05002	1.09917	2.3885	1.31391	3.29633	0.475321	2.51902	0.380771	2.16947	0.562908	2.86857	0.481576	2.19637	0.641006	2.84167	0.40478	2.89722
Neutrophils	Log-trans	0.261316	0.135708	0.431914	0.319268	0.303953	0.0426321	0.15633	0.42788	0.854198	0.108982	0.999423	0.908771	0.0639166	0.385464	0.000933616	0.00080641	0.261316	0.845615	0.130617	0.872066	0.132061	0.819164	0.205572	0.659139	0.245592	1.03209	0.105433	0.945047	0.22818	1.23013	0.190262	0.659965	0.374595	0.783124	0.437724	1.10697	0.161989	0.746183	0.129621	0.514003	0.184611	0.978363	0.171599	0.535154	0.21887	0.957212	0.137865	0.906876
Platelet_Count	Actual	0.589906	0.928749	0.486634	0.351908	0.553204	0.732898	0.944416	0.386133	0.915239	0.279635	0.875769	0.444234	0.427441	0.508323	0.207358	0.37822	0.589906	429.725	62.0524	422.08	64.2538	437.37	96.2435	405.848	117.357	453.603	49.6799	393.638	108.65	451.616	92.6222	335.661	176.435	397.652	210.012	389.625	76.3097	465.812	61.1111	392.544	89.7203	539.08	77.9877	414.043	102.953	517.58	64.9725	399.564
Platelet_Count	Log-trans	0.642801	0.935329	0.627026	0.283237	0.814027	0.978817	0.995234	0.395512	0.859532	0.342144	0.91785	0.877775	0.294577	0.31139	0.000511834	0.00108603	0.642801	5.87561	0.239342	5.82418	0.283041	5.92704	0.334208	5.80871	0.465643	5.94251	0.175686	5.83909	0.426077	6.04063	0.409612	5.63756	0.642864	5.82167	0.861818	5.85652	0.266277	5.91212	0.220748	5.60772	0.391933	6.21653	0.186624	5.79574	0.348396	6.02851	0.232333	5.81999
RBC_dist_width	Actual	0.0287248	0.773137	4.83991e-05	0.339608	0.114354	0.181998	0.00402277	0.516243	0.554201	0.688091	0.137392	0.094796	0.474215	0.21613	0.00362694	0.00153251	0.0287248	20.5866	0.25266	20.6496	0.263437	20.5235	0.390143	21.9171	0.478641	19.256	0.201747	20.6101	0.442699	20.7037	0.379809	20.5166	0.716548	22.1429	0.857613	19.0774	0.309843	20.563	0.248235	20.5955	0.367721	20.5305	0.31311	21.6913	0.417791	19.4346	0.263877	21.3392
RBC_dist_width	Log-trans	0.0237255	0.851333	5.10757e-05	0.316714	0.121484	0.160511	0.00432245	0.522666	0.531557	0.714166	0.147937	0.0872393	0.45153	0.245178	0.000186763	7.59683e-05	0.0237255	3.02217	0.0125134	3.02572	0.0130313	3.01863	0.0193376	3.08763	0.0236985	2.95671	0.00999657	3.02249	0.0219227	3.02805	0.0187872	3.01693	0.0355043	3.09806	0.0424527	2.94692	0.0153532	3.02186	0.0122995	3.02338	0.018191	3.02033	0.0155463	3.0772	0.0207043	2.96651	0.0130749	3.06007
Red_blood_cells	Actual	0.510383	0.332705	0.329691	5.71894e-05	0.522337	0.89101	0.0975371	0.501252	0.276905	0.677872	0.769749	0.977963	0.623228	0.447247	-0.00109549	0.00163296	0.510383	8.51715	0.268559	9.24013	0.279069	7.79418	0.415599	8.05342	0.508346	8.98088	0.214724	8.43705	0.470396	9.29307	0.402314	7.58103	0.762602	7.79853	0.910274	9.07557	0.329799	8.59726	0.264166	9.18719	0.389608	8.00732	0.335136	8.30832	0.444825	8.88619	0.280835	8.51919
Red_blood_cells	Log-trans	0.485885	0.375101	0.281836	5.61638e-05	0.59254	0.868958	0.0718417	0.48062	0.321715	0.626651	0.805414	0.91758	0.572571	0.373699	-0.000131614	0.000185181	0.485885	2.13627	0.0297205	2.21721	0.029106	2.05533	0.0476244	2.0806	0.0554394	2.19193	0.0242044	2.12967	0.0517747	2.22802	0.0419049	2.03133	0.08616	2.05759	0.0983488	2.20176	0.0371835	2.14286	0.0297579	2.2064	0.0407437	2.07932	0.0410758	2.10361	0.0502898	2.18211	0.0316556	2.13255
Reticulocytes	Actual	0.0754093	0.107065	0.869548	0.017651	0.762806	0.613908	0.531565	0.0291876	0.409411	0.307974	0.0139316	0.340142	0.928537	0.717519	-0.000146774	7.8036e-05	0.0754093	0.0805189	0.0131735	0.042679	0.0106097	0.118359	0.0228982	0.0865053	0.0234136	0.0745324	0.0109987	0.0873182	0.0226661	0.0414924	0.0152289	0.133144	0.0402194	0.0931526	0.040841	0.0814838	0.016791	0.0737195	0.0136475	0.0438656	0.0149404	0.103573	0.0220576	0.079858	0.0225469	0.067581	0.0144664	0.0684233
Reticulocytes	Log-trans	0.213637	0.21573	0.548508	0.00200329	0.463252	0.648653	0.432444	0.0272383	0.195328	0.306529	0.00192007	0.691251	0.787788	0.385315	-0.00129152	0.0010037	0.213637	-2.81479	0.161933	-3.35373	0.162002	-2.27585	0.256431	-2.79344	0.303677	-2.83615	0.131128	-2.69386	0.282617	-3.31192	0.233343	-2.07579	0.466111	-2.58328	0.540366	-2.80444	0.20147	-2.93572	0.161198	-3.39554	0.226572	-2.47591	0.216557	-3.00359	0.272333	-2.86786	0.171467	-3.00307
Reticulocytes_absolute_values	Actual	0.065149	0.145294	0.923405	0.0909377	0.886707	0.498776	0.620291	0.0318461	0.533309	0.320473	0.0197513	0.440274	0.929039	0.815222	-0.0150126	0.00766952	0.065149	6.99051	1.24487	4.13281	1.09708	9.84821	2.09526	7.27908	2.26137	6.70194	1.0322	7.64765	2.15233	3.95222	1.5766	11.3431	3.72144	7.84155	3.96728	7.45375	1.58145	6.33336	1.27388	4.3134	1.54134	8.35333	1.94351	6.7166	2.13477	5.95013	1.35335	5.7605
Reticulocytes_absolute_values	Log-trans	0.262514	0.276491	0.64432	0.0260771	0.575629	0.57226	0.52102	0.040366	0.307919	0.320482	0.00462802	0.985813	0.799602	0.459702	-0.00129322	0.00111992	0.262514	1.65956	0.181604	1.20039	0.184093	2.11872	0.285372	1.68303	0.341679	1.63608	0.146467	1.78846	0.317327	1.24276	0.26524	2.33416	0.520337	1.92446	0.609239	1.65245	0.225032	1.53066	0.180075	1.15803	0.257316	1.90328	0.237494	1.44159	0.30401	1.61972	0.191523	1.4822
White_blood_cells	Actual	0.743421	0.997414	0.699636	0.296096	0.987723	0.00758275	0.0241463	0.652955	0.199568	0.477745	0.473335	0.626427	0.544513	0.878322	-0.00102276	0.00307931	0.743421	9.47218	0.495489	9.68001	0.451291	9.26435	0.822501	8.62622	0.907526	10.3181	0.409142	10.4205	0.858489	11.0043	0.648878	9.8366	1.46821	10.134	1.5967	10.7069	0.62754	8.52389	0.504122	8.35568	0.6334	8.6921	0.749018	7.11839	0.848162	9.92939	0.535906	9.35112
White_blood_cells	Log-trans	0.65913	0.917232	0.721663	0.40118	0.817918	0.0032866	0.0146648	0.438693	0.0914025	0.388997	0.2743	0.453151	0.624034	0.793385	-0.0001433	0.000319776	0.65913	2.22623	0.0516259	2.23223	0.0463514	2.22023	0.0862289	2.13261	0.0942174	2.31985	0.0427118	2.34414	0.0893633	2.39125	0.0666298	2.29703	0.153576	2.33178	0.16555	2.3565	0.0654814	2.10832	0.0526625	2.0732	0.0650849	2.14343	0.0791868	1.93343	0.0884595	2.2832	0.0559686	2.21777
Hair_Score	Actual	0.649462	0.679793	0.000408279	0.000152493	0.268182	0.362722	0.849017	0.624964	0.239906	0.451222	0.463198	0.928194	0.318152	0.57078	-0.000834654	0.00180735	0.649462	2.8306	0.211624	3.4267	0.273874	2.23449	0.308927	2.21802	0.363791	3.44318	0.244965	3.14434	0.302672	3.99077	0.3903	2.29791	0.43975	2.69483	0.513941	3.59385	0.374421	2.51685	0.299961	2.86263	0.387482	2.17107	0.436819	1.7412	0.50607	3.2925	0.319405	2.12638
[truncated: 453 more columns]

## Sheet: readme
Removed the intermediate or 'control' animals.
getrt = Genotype treatment where S for Susceptible and T for Tolerant.
getrt is included in model with all 3 way interactions.
Model was all 3-way interactions of getrt, Nutrt, sex and time plus body weigth as covariate with calf fitted as repeated with un(1).
4th had some nonestimable lsmeans that was partly due to too few animals in some combinations so 4th order interaction was not fitted.
Response variables are analyzed raw and log transformed
Least Squre means output: C_M_1 = LSMeans of calfs that are Control, Males at Period/Time 1
Lease Square mean difference output: CF_CM = difference in LSMeans between NutrtCFemale and NutrtCMale
Columns denote, P-value for each effect, LSMeans estimates for each factor level, SE, and for the difference in LSMeans group also include the SE and the pvalue
Class	Levels	Values
Time	2	1 2
NuTrt	2	C N
Sex	2	F M
Calf	28	9001 9008 9009 9012 9014 9015 9029 9038 9041 9050 9071 9076 9082 9085 9093 9099 9105 9123 9128 9130 9131 9132 9133 9134 9155 9156 9160 9162
GeTrt	2	S T
NuTrt='C' is the 'Control' and NuTrt='N' is 'Niacin'
sex='F' is 'Female' (was coded as '1') and sex='M' is 'Male' (was coded as '2')
time is either '1' and '2' or 'P1' and 'P2' - so the name did not start with a '_' for time.
BW = bodyweight covariate
